# Supplementary material for: Piezo1 activation suppresses bone marrow adipogenesis to prevent osteoporosis by inhibiting a mechanoinflammatory autocrine loop
Source: Signal Transduct Target Ther. 2025 Oct 28;10:357. doi: 10.1038/s41392-025-02455-w (PMC12559722; doi:10.1038/s41392-025-02455-w)
Supplement: Supplementary file 3 — Source data file for main figures [file 41392_2025_2455_MOESM3_ESM.xlsx]

## Sheet: Fig1a_Body weight
Body weight (g)
WT	Cre	KO
30.6	28.7	28.4
31	29.8	28.3
31	29.5	28
29.4	30.2	27.8
29	30.5	28.5
29	29.8	28
29.4	29.7	28.7

## Sheet: Fig1c_BMD
BMD (g/cm3)
WT	Cre	KO
0.2152	0.21376	0.11484
0.18377	0.22837	0.07903
0.17019	0.18374	0.112
0.19686	0.2045	0.11869
0.1977	0.18687	0.10458

## Sheet: Fig1d_Bone parameters
BV/TV (%)				Tb. N(mm-1)				Tb. Sp (mm)				Tb. Th (μm)
WT	Cre	KO		WT	Cre	KO		WT	Cre	KO		WT	Cre	KO
20.3682	19.7875	8.92128		2.61272	2.47046	1.06395		0.22713	0.254764	0.45175		77.96	80.1	83.85
16.2091	21.4616	5.67668		2.14811	2.4373	0.77901		0.25375	0.267163	0.50813		75.46	88.06	72.87
15.2128	16.4642	8.12775		2.12893	2.02618	0.92481		0.29713	0.327177	0.5377		81.46	81.26	77.89
18.64	19.373	9.29101		2.56789	2.44048	1.07907		0.22775	0.269088	0.45953		72.59	79.38	86.1
18.3461	15.7721	7.59373		2.27139	2.27134	0.87642		0.29662	0.242307	0.54934		80.77	69.44	86.64

## Sheet: Fig1e_Cortical Th.
Ct. Th. (mm)
WT	Cre	KO
0.17782	0.20816	0.15956
0.17819	0.1872	0.13866
0.17966	0.1751	0.17332
0.1874	0.1952	0.16344
0.18794	0.21244	0.16904

## Sheet:  Fig1f_PINP
PINP (ng/mL)
WT	Cre	KO
46.0134	41.8429	33.9682
51.3312	41.9297	34.4862
54.129	43.2317	38.8094
50.9818	55.8806	37.2517
52.2923	54.0415	14.4732

## Sheet:  Fig1g_CTX-1
CTX-1 (ng/mL)
WT	Cre	KO
37.8312	35.5258	35.3546
40.0605	39.4702	40.6534
40.7128	36.0408	42.3272
44.9979	44.6308	47.655
43.2321	41.9068	41.9068

## Sheet: Fig1i_MAR
MAR (μm/day)
WT	Cre	KO
1.32714	1.31857	0.444286
1.16429	1.16857	0.574286
1.29714	1.33	0.41
1.34143	1.17571	0.418571
1.22714	1.32143	0.537143

## Sheet: Fig1i_BFR BS
BFR/BS (μm3/μm2/day)
WT	Cre	KO
0.578498	0.467342	0.176575
0.558857	0.432211	0.227321
0.482658	0.509012	0.181646
0.45697	0.442473	0.162778
0.356728	0.576007	0.252392

## Sheet:  Fig1k_MAT TV (%)
Marrow adipocytes/ marrow volume (%)
WT	Cre	KO
7.58125	7.74194	16.3643
7.76666	7.28066	12.3839
8.77168	8.86217	11.5056
6.49153	6.50319	12.2436
8.89135	6.77292	10.9771

## Sheet: Fig2b_ARS
ARS_Absorbance (405 nm)
	WT						KO
BMMSC	0.146	0.11	0.117	0.123			0.099	0.109	0.128	0.116
Osteoblast	2.779	2.485	2.372	4.036	2.662	2.578	1.41	1.711	1.323	1.03	1.393	1.689

[truncated: 49 more sheets:  Fig2c_Ob qPCR, Fig2e_ORO, Fig2f_BMA qPCR,  Fig3b_Piezo1 mRNA BMT, Fig3c_BMT piezo1 MFI,  Fig3d_Body weight change (BMT), Fig3f_BV TV % (BMT), Fig3g_Tb.N (BMT), Fig3h_Tb.Sp (BMT), Fig3j_BMA % (BMT), Fig4b_Body weight (sed&ex), Fig4c_Fat % (sed&ex), Fig4e_Bone parameters (sed&ex),  Fig4f_BMA % (sed&ex), Fig5b_Ob qPCR (CM treatment), Fig5c_ALP (CM treatment), Fig5d_BMA qPCR (CM treatment),  Fig5e_ORO (CM treatment), Fig5h_Protein level in CM, Fig5i_qPCR …]
