# Supplementary material for: Piezo1 activation suppresses bone marrow adipogenesis to prevent osteoporosis by inhibiting a mechanoinflammatory autocrine loop
Source: Signal Transduct Target Ther. 2025 Oct 28;10:357. doi: 10.1038/s41392-025-02455-w (PMC12559722; doi:10.1038/s41392-025-02455-w)
Supplement: Supplementary file 4 — Source data file for supplementary figures [file 41392_2025_2455_MOESM4_ESM.xlsx]

## Sheet: FigS1b_Ai14 tdTomato MFI
tdTomato fluorescence intensity (per μg protein)
Bone marrow	Subventricular zone	White matter	scWAT	Corpus callosum	eWAT	Cortex	Gastrocnemius	Quadriceps	Soleus	BAT	Hypothalumus	Kidney	Spleen
849.11	396.97	395.36	324.16	427.57	348.35	227.41	202.51	227.14	147.12	63.61	76.35	45.92	41.68
779.6	425.66	397.63	459.02	273.5	367.3	219.57	199.05	187.65	104.64	86.94	64.34	48.96	46.2
751.08	426.72	465.84	412.69	390.8	359.17	251.05	231.43	202.15	121.58	92.17	65.6	42.75	38.26
768.47	453.66	403.14	351.35	369.65	380.46	249.26	223.99	199.62	117.22	93.3	62.18	59.94	37.71
963.56	392.37	391.75	364.95	341.3	342.51	309.68	193.68	140.3	122.2	89.53	91.06	52.02	39.14

## Sheet: FigS2a_Piezo1_2 SVF qPCR
	WT					KO
Piezo1	1.05057	1.07637	1.1028	0.990461	0.779798	0.157254	0.251944	0.143704	0.158898	0.177535
Piezo2	0.249978	0.323854	0.2873	0.25498	0.027327	0.025808	0.120644	0.109167	0.260953	0.278694

## Sheet: FigS2b_Piezo1_2 BMMSC qPCR
	WT					KO
Piezo1	0.510881	0.795082	0.646026	1.12518	1.92283	0.123723	0.061886	0.162284	0.180449	0.123176
Piezo2	0.00413374	0.00846149	0.115183	0.210795	0.412011	0.0922402	0.0179731	0.0957846	0.0880474	0.0960106

## Sheet: FigS2c_Piezo1 tissue qPCR
	Piezo1
	WT					KO
Soleus	0.733002	0.704955	0.854598	1.15454	1.55291	0.904408	0.435141	0.93081	0.746174	0.632018
Gastrocnemius	0.719075	0.936017	0.770831	0.959891	0.989956	0.703587	0.661978	0.591982	0.627843	0.407274
Quadriceps	0.799014	0.428801	0.611932	1.03775	0.481857	0.934424	0.393477	0.746002	0.650489	0.38886
Subventricular zone	0.305065	0.273554	0.273136	0.170448	0.282019	0.318055	0.169492	0.314492	0.160856	0.232032
White matter	0.318053	0.23781	0.23091	0.287376	0.162049	0.367209	0.283949	0.291661	0.222282	0.1707
Cortex	0.318366	0.214289	0.172882	0.23037	0.294409	0.382931	0.442476	0.764455	0.280313	0.344806
Corpus callosum	0.299294	0.149788	0.229212	0.228866	0.238592	0.18787	0.238896	0.324932	0.31944	0.151513

## Sheet: FigS2d_Piezo1 MFI tissue
MFI (a.u.)
	WT					KO
BMMSC	27.364	34.471	26.638	29.763	28.473	4.732	5.673	4.126	4.873	5.306
SVF	17.934	8.732	14.512	22.087	18.317	4.245	5.371	5.023	3.716	4.741
Soleus	6.794	6.997	6.979	4.603	5.728	6.893	6.011	6.784	6.301	5.274
Gastrocnemius	7.641	2.197	5.898	4.687	4.102	7.618	7.737	2.597	2.317	4.403
Quadriceps	6.582	3.432	4.45	2.062	5.982	6.21	2.774	5.157	3.49	5.178
Cortex	0.415	0.197	0.265	0.372	0.284	0.306	0.298	0.405	0.197	0.299
Subventricular zone	0.3	0.412	0.174	0.236	0.401	0.218	0.403	0.398	0.274	0.215
White matter	0.421	0.207	0.318	0.167	0.408	0.406	0.165	0.236	0.374	0.341
Corpus callosum	0.437	0.15	0.197	0.342	0.369	0.461	0.176	0.187	0.254	0.383

## Sheet: FigS3a_Body weight (STC+HFD)
Body weight (g)
Week	WT-STC								Cre-STC								KO-STC								WT-HFD								Cre-HFD								KO-HFD
8	20.1	21.7	20.8	18.4	20	20.4	23.2	19.6	23.6	22.7	20.2	23.1	21.5	17.3			19.5	20.3	18.7	17	18	19.2	16.8	18.6	20.4	24.3	23.6	21.4	20.4	20	21.6		20.8	22.7	23.1	21.4	21.3	21.2			18.8	18.9	19	20	17.9	19.4	20.6
12	21.4	23	22.7	22.2	24.7	23.6	24.4	23.1	25.5	22.4	23	24.2	24.7	21.7			22.8	21.9	21.7	20.6	20.8	20.8	22.5	20.2	26	34.6	29.8	29.1	28.4	28.1	32.5		28.6	30.6	31.3	28.6	28.9	26.2			26.9	24.8	27.7	25.9	25	26.1	25.4
16	24.4	25	25.8	27.2	27	26.9	26	25.6	24.3	28	26	25	27	25.2			24.8	23.2	24.7	25	22.9	23.5	25	21.5	31.9	40	36	33.9	31.5	32.2	38.3		31.8	34	35	31.9	33	31.3			30.8	26.5	30.3	28.9	29	28	30.4
20	27.2	25.9	29.2	25.7	25.6	25.5	28.6	28.3	29.5	27.7	29.3	29.2	28.2	24.5			25.2	26.8	25.8	23.6	24.9	26.9	24	24.2	34.6	44.8	38.9	36.4	34.9	35.3	38.8		34.2	35.2	44.3	37.2	36	36			33.9	28.9	32.9	32	34.1	31.5	31.8
24	29.4	29	30	28.4	28.1	26.4	29.9	30.4	30.8	29.5	31.5	28.7	32	27.5			27.7	24.1	25.8	25.8	27.7	28.7	27.5	25.8	41.8	48.9	37.9	45.5	38.5	39.9	46.1		42.5	48.8	36.9	41.5	42.8	42.8			30.4	36.3	37	38.9	37.5	35.6	35.6
28	29.4	28.9	28.7	28.4	32.6	29.6	29.7	32.8	28.2	28.1	31.1	31.9	31.2	32.4			28.3	24.7	27.3	26.7	29.1	27.3	27.5	26	41.6	48	48.8	52.3	46.2	43.3	44.4		48.1	51.9	44.4	46.7	44.6	46			41.9	36.5	40.1	40.1	44.2	43.9	43.6

## Sheet: FigS3b_Body length (STC+HFD)
Body length (cm)
12-week-old	WT-STC	Cre-STC	KO-STC	WT-HFD	Cre-HFD	KO-HFD
	9.4	9.5	9.6	9.3	9.7	9.7
	9.3	9.2	9.4	9.7	9.5	9.4
	9.2	9.4	9.1	9.3	9.8	9.5
	9.1	9.1	9.4	9.4	9.5	9.6
	9.6	9.5	9.3	9.6	9.3	9.5
24-week-old	WT-STC	Cre-STC	KO-STC	WT-HFD	Cre-HFD	KO-HFD
	9.7	9.4	9.2	10.2	10.8	10
	9.2	9.6	9.8	10.4	9.9	10.6
	10	9.2	9.7	10.1	9.8	10
	9.5	9.9	10.3	10.5	10.2	9.9
	10.1	9.8	9.6	9.7	10	10.2

## Sheet: FigS3c_Fat percentage (STC+HFD)
Fat percentage (%)
Week	WT-STC								Cre-STC								KO-STC								WT-HFD								Cre-HFD								KO-HFD
8	7.9	6.7	6	6.7	8.7	7.7	7	5.8	5.4	7.2	9.3	6.8	7.6	6.6			9.6	6.5	6.6	6.7	7.8	6.7	6.7	7.5	3.9	4.7	5.4	8.2	8	7.4	7.7		5.1	7.2	5.4	7	6.2	4.8			5.1	4.3	6.8	5	5.5	7.6	6
12	6.1	6.4	6	5.8	7	5.3	7.4	5.4	6.4	4	7.7	6.7	6.6	3.9			4.7	4.3	5.8	5.3	6.4	6.2	5.8	6.8	8.2	15	7.9	7.1	12.7	6.5	12.9		11.9	12.9	9.7	13.4	13.6	8.8			8.8	5.1	12.7	7.8	10.5	9.3	15.1
16	5.8	6.2	6.1	5.8	7.3	5.5	7.3	8.4	9.5	6.1	6.3	5.6	6.9	6.6			6.6	7.1	4.4	7.5	9.2	8.8	6.6	7.4	15.1	17.3	16.1	14.5	16.1	11.5	18		15.3	22.5	15	18.3	20.1	13.1			15.7	5.6	14.6	12.3	14.2	9.9	20.8
20	8.2	7.9	6.7	9.2	8	9.4	7.9	6.7	6.8	9.1	11.8	5.3	5.3	7.1			6.9	7.1	8	5.7	7.7	8	5.7	9	17.8	22.3	21.5	18	19.5	17	20.4		17.9	21.3	22.1	21.5	22.2	19.4			21.2	15.2	18.1	17.8	20.4	12.5	21.6
24	7.4	10.4	7.8	9.2	10.5	8.6	9.1	6.9	7.7	8.8	10.2	9.6	6.4	8.4			8.8	7.7	8.5	10	8.1	5	4.6	7.3	25	22.7	23.6	25.1	21.9	24.3	21.7		26.3	24.7	19.7	26.9	25.6	24.4			18.1	21.4	23.5	25.9	19.7	21.4	26.9
28	8.3	10	8.2	8.3	7.4	9.5	5.4	5.1	4.8	8.7	9.9	5.9	4.9	6.2			9.3	9.2	7.9	9.3	6.3	7.9	4.7	8.5	25	22.5	26.6	24.6	31.7	26.3	26.2		30.6	27	24.5	24.1	24.2	28			26.2	20.3	22	22.2	27.6	28.4	25.1

## Sheet: FigS3d_Lean percentage (STC+HFD
Lean percentage (%)
Week	WT-STC								Cre-STC								KO-STC								WT-HFD								Cre-HFD								KO-HFD
8	60.8	62.8	62.8	61.7	60.6	61.5	62.2	62.5	63.6	63.5	59.7	61.3	61.9	62.8			60.8	62.3	62.6	64.6	62.7	62.7	63.5	62.5	66.9	63.2	63.6	66.1	65.4	67.5	63.8		68.8	63.5	65.3	64.9	64	68.3			70.3	66.6	62.3	68.5	66.4	64.5	67.3
12	62.1	62.7	62.8	62.6	61.1	63	61.1	65.3	63.3	63.8	59.5	60.7	60	65.8			63.3	64.3	62.3	62.6	62.2	62.1	62.9	63.5	58.6	51.8	59.3	60.2	54.6	60	54.7		55.4	54.4	56.7	54	52.8	59.1			57.6	62	54.1	59.6	56.4	58.3	52.5
16	58.4	58.8	59.5	59.2	60.7	62.5	58	58.2	59.6	59.5	59.4	60.3	61.7	61.9			59.3	59.4	61.9	61.4	60.9	60.5	60.9	60.8	51.7	48.8	50.8	52.9	51.6	54.9	48.5		52.6	44.5	51.5	49	46.8	53.9			51.8	61.8	52.2	54	53.2	57.7	46.2
20	58	59.2	60.1	57.7	59.6	58	58.9	60.9	59.8	59.2	56	61.3	60.6	59.2			59.7	59.4	59.3	61.4	59.4	60	62	58.9	48.5	43.9	45.3	48.7	47.1	48.9	45.6		49.5	46.1	44.1	46.6	44.7	46.5			45.8	54.4	47.5	48.9	45.8	54	44.7
24	57.8	55.1	57.8	56.4	55.4	57.1	56.7	59.6	59.8	57.4	57.2	56.3	58.9	57.8			58.1	57.9	58.2	58.3	58.3	60.7	61.9	59.1	41.9	42.9	42.8	42.1	44.2	42.5	44.2		40.3	40.7	47.3	38.8	41.3	42.1			49.6	45	42.9	40.6	47	45.4	40.9
28	58.1	58	59.3	58.3	59.9	58	62	62	63.4	58.3	57.7	61.9	62.8	60.1			60	59.3	59	58.4	62.6	59	63.8	59.7	40.6	43.2	39.6	41	33.8	39.9	39.5		35	38.6	41.3	41.5	41.9	38.1			40.2	45.7	45	43.6	38.4	37.8	40.1

## Sheet: FigS3e_Tissue weight (STC+HFD)
Weight of adipose tissues (g)
scWAT	WT-STC	Cre-STC	KO-STC	WT-HFD	Cre-HFD	KO-HFD
	0.2967	0.3207	0.2693	2.2198	2.3224	1.7597
	0.308	0.3609	0.3177	2.0683	1.9479	1.4399
	0.2343	0.3632	0.2547	2.1173	1.2706	3.1435
	0.35	0.2379	0.3842	1.0388	3.7294	2.1633
	0.2249	0.266	0.2495	2.1778	2.6056	2.2024
	0.2662	0.2222	0.2552	2.019	1.5591	1.9913
	0.3049		0.2405	2.9383		2.1408
			0.3385
eWAT	WT-STC	Cre-STC	KO-STC	WT-HFD	Cre-HFD	KO-HFD
	0.4261	0.5322	0.4273	0.7894	1.2436	1.3351
	0.25	0.5278	0.4751	1.0222	1.0346	1.0213
	0.3382	0.4134	0.3952	1.6172	1.8194	1.4889
	0.5715	0.3371	0.4378	1.9828	1.6668	1.0104
	0.4303	0.3569	0.3956	1.4832	1.3651	1.2567
	0.4862	0.3333	0.3308	1.2822	0.9769	1.4058
	0.3626		0.3799	1.1346		0.9897
			0.4136
BAT	WT-STC	Cre-STC	KO-STC	WT-HFD	Cre-HFD	KO-HFD
	0.0975	0.1313	0.1263	0.2812	0.2679	0.3234
	0.1321	0.12	0.1223	0.3768	0.2744	0.2758
	0.0521	0.1381	0.1026	0.3817	0.2954	0.2742
	0.1362	0.0633	0.1457	0.0754	0.2705	0.3193
	0.1087	0.0914	0.1005	0.37	0.2681	0.2746
	0.0934	0.0614	0.0854	0.2974	0.3678	0.3302
	0.1064		0.0431	0.2823		0.2616
			0.0788

[truncated: 64 more sheets: FigS3g_VO2 (STC+HFD), FigS3h_RER (STC+HFD), FigS4a_Muscle weight, FigS4c_Muscle CSA, FigS4d_CM Adn, FigS4e_CM leptin, FigS4f_Tibia & femur length, FigS5b_Ob.S BS male, FigS5d_OC.S BS male, FigS5f_BMA number male, FigS5g_BMA area male, FigS6b_BMD female, FigS6c_Ct Th female, FigS6d_Bone parameter female, FigS6f_Ob.S BS female, FigS6h_BMA number female, FigS6i_BMA.Ar female, FigS6k_Oc.S BS female, FigS7b_Multipotent qPCR, FigS7c_Senescence qPCR …]
